# Supplementary material for: Compressed Sensing Real-Time Cine Reduces CMR Arrhythmia-Related Artifacts
Source: J Clin Med. 2021 Jul 24;10(15):3274. doi: 10.3390/jcm10153274 (PMC8348071; doi:10.3390/jcm10153274)
Supplement: Supplementary file 1 [file jcm-10-03274-s001.zip]

Archive with 2 entries (2 files):
- Figure S1 - Study design.pdf
- Video S1.mp4
